# Supplementary material for: Association of inflammatory gene polymorphisms with ischemic stroke in a Chinese Han population
Source: J Neuroinflammation. 2012 Jul 6;9:162. doi: 10.1186/1742-2094-9-162 (PMC3464807; doi:10.1186/1742-2094-9-162)
Supplement: Additional file 1 — Table S1. Risk allele frequencies, minor allele frequencies and Hardy-Weinberg equilibrium P values for the genetic polymorphisms in the Stroke Hypertension INvestigation IN Genetics (SHINING) study. [file 1742-2094-9-162-S1.xls]

## Sheet: Additional table 1
Additional table 1 Risk Allele Frequencies, Minor Allele Frequencies and Hardy-Weinberg Equilibrium p-values for the genetic polymorphisms in SHINING Study
GENE	SNP rs NO.	SNP Name	Chrom	Minor	risk	MAF	H-W p
			Position	Allele	allele	Control: Case
adrenergic, beta-2-, receptor, surface	rs1800888	ADRB2 164Thr>Ile	5q31-q32	NA	NA	NA	NA
adrenergic, beta-2-, receptor, surface	rs1042713	ADRB2 16Gly>Arg	5q31-q32	G	G	0.44:0.42	0.529
adrenergic, beta-2-, receptor, surface	rs1042714	ADRB2 27Gln>Glu	5q31-q32	G	G	0.07:0.11	0.091
complement component 3	rs2230199	C3 102Arg>Gly	19p13.3-p13.2	C	G	0.01:0.01	0.825
complement component 5	rs17611	C5 802Val>Ile	9q32-q34	G	G	0.42:0.42	0.464
chemokine (C-C motif) ligand 11	rs4795895	CCL11 (-1328)G>A	17q21.1-q21.2	A	G	0.05:0.07	0.1147
chemokine (C-C motif) ligand 11	rs3744508	CCL11 23Ala>Thr	17q21.1-q21.2	A	A	0.14:0.12	0.729
chemokine (C-C motif) receptor 2	rs1799864	CCR2 62Val>Ile	3p21	A	A	0.27:0.25	0.335
chemokine (C-C motif) receptor 3	rs5742906	CCR3 39Pro>Leu	3p21.3	NA	NA	NA	NA
chemokine (C-C motif) receptor 5	rs1799987	CCR5 (-2459)A>G	3p21	A	A	0.46:0.43	0.261
chemokine (C-C motif) receptor 5	rs333	CCR5 580Ins>Del32	3p21	NA	NA	NA	NA
CD14 antigen	rs2569190	CD14 (-260)C>T	5q22-32	T	T	0.37:0.38	0.426
colony stimulating factor 2 (granulocyte-macrophage)	rs25882	CSF2 117Ile>Thr	5q31.1	T	C	0.38:0.39	0.076
cytotoxic T-lymphocyte-associated protein 4	rs5742909	CTLA4 (-318)C>T	2q33	T	C	0.13:0.14	0.26
cytotoxic T-lymphocyte-associated protein 4	rs231775	CTLA4 17Thr>Ala	2q33	A	G	0.31:0.31	0.463
chemokine (C-X-C motif) ligand 12 (stromal cell-derived factor 1)	rs1801157	CXCL12 (+800)G>A	10q11.1	A	G	0.21:0.22	0.573
FcepsilonRI-beta	rs569108	FCERB1 237Glu>Gly	11q13	G	G	0.17:0.16	0.945
group-specific component (vitamin D binding protein)	rs7041	GC 416Glu>Asp	4q12-q13	G	G	0.27:0.26	0.419
group-specific component (vitamin D binding protein)	rs4588	GC 420Thr>Lys	4q12-q13	A	A	0.32:0.32	0.077
intercellular adhesion molecule 1 (CD54), human rhinovirus receptor	rs5491	ICAM1 56Lys>Met	19p13.2	T	T	0.07:0.06	0.214
intercellular adhesion molecule 1 (CD54), human rhinovirus receptor	rs1799969	ICAM1 56Lys>Met	19p13.2	A	A	0.004:0.001	0.965
interleukin 10	rs1800872	IL10 (-571)C>A	1q31-q32	C	A	0.35:0.36	0.725
interleukin 13	rs1295686	IL13 4045C>T	5q31	T	C	0.28:0.29	0.993
interleukin 1, alpha	rs1800587	IL1A (-889)C>T	2q12-q21	T	C	0.09:0.1	0.452
interleukin 1, beta	rs16944	IL1B (-1418)T>C	2q14	T	T	0.49:0.47	0.863
interleukin 1, beta	rs1143634	IL1B 4336C>T	2q14	T	T	0.03:0.03	0.237
interleukin 4	rs2243250	IL4 (-590)C>T	5q23-q31	C	T	0.23:0.21	0.001
interleukin 4 receptor	rs1805015	IL4R 503Ser>Pro	16p11.2-p12.1	C	C	0.08:0.08	0.381
interleukin 4 receptor	rs1801275	IL4R 576Gln>Arg	16p11.2-p12.1	G	G	0.17:0.16	0.881
interleukin 4 receptor	rs1805010	IL4R 75Ile>Val	16p11.2-Pp12.1	G	G	0.48:0.48	0.532
interleukin 5 receptor, alpha	rs2290608	IL5RA (-80)G>A	3p26-p24	A	A	0.24:0.23	0.592
interleukin 6 (interferon, beta 2)	rs1800795	IL6 (-174)G>C	7p21-p15	C	G	0.01:0.01	0.779
interleukin 6 (interferon, beta 2)	rs1800796	IL6 (-572)G>C	7p21-p15	G	G	0.33:0.31	0.477
interleukin 9	rs2069885	IL9 113Thr>Met	5q31-35	T	T	0.004:0.002	0.953
lymphotoxin alpha (TNF superfamily, member 1)	rs909253	LTA 252A>G	6p21.3	G	G	0.42:0.41	0.597
leukotriene C4 synthase	rs730012	LTC4S (-444)A>C	5q35	C	C	0.15:0.14	0.484
nitric oxide synthase 2A (inducible, hepatocytes)	rs1137933	NOS2A 231C>T	17q11.2-q12	T	T	0.13:0.13	0.566
nitric oxide synthase 3 (endothelial cell)	rs1800779	NOS3 (-922)A>G	7q35-q36	G	G	0.09:0.09	0.012
nitric oxide synthase 3 (endothelial cell)	rs1799983	NOS3 298Glu>Asp	7q35-q36	T	G	0.1:0.11	0.287
selectin E (endothelial adhesion molecule 1)	rs5361	SELE 128Ser>Arg	1q22-q25	C	C	0.02:0.02	0.547
selectin P (granule membrane protein 140kDa, antigen CD62)	rs6131	SELP 330Ser>Asn	1q21-24	A	A	0.19:0.2	0.195
selectin P (granule membrane protein 140kDa, antigen CD62)	rs6133	SELP 640Val>Leu	1q21-24	T	T	0.002:0.002	0.941
transcription factor 7 (T-cell specific, HMG-box)	rs244656	TCF7 (-1459)A>T	5q31.1	T	A	0.12:0.13	0.082
transcription factor 7 (T-cell specific, HMG-box)	rs5742913	TCF7 19Pro>Thr	5q31	NA	NA	NA	NA
transforming growth factor, beta 1 (Camurati-Engelmann disease)	rs1800469	TGFB1 (-509)C>T	19q13.1	C	C	0.48:0.49	0.172
tumor necrosis factor	rs361525	TNF (-238)G>A	6p21.3	A	A	0.05:0.04	0.482
tumor necrosis factor	rs1800629	TNF (-308)G>A	6p21.3	A	A	0.06:0.06	0.088
secretoglobin, family 1A, member 1(uteroglobin)	rs3741240	UGB (+38)G>A	11q11-qter	A	A	0.43:0.43	0.296
vascular cell adhesion molecule 1	rs1041163	VCAM1 (-1594)T>C	1p32-p31	C	T	0.15:0.16	0.05
vitamin D (1,25- dihydroxyvitamin D3) receptor	rs2228570	VDR 1Thr>Met	12q13.1	T	T	0.45:0.43	0.858
vitamin D (1,25- dihydroxyvitamin D3) receptor	rs1544410	VDR 45082 G>A	12q13.1	A	A	0.06:0.05	0.529
H-W p: p-value for Hardy Weinberg-Equilibrium in controls.

## Sheet: Additional table 2
Additional table 2. Association between SNPs and ischemic stroke in non-hypertensive group (cases=397, controls=347)
SNP Name	MAF	H-W p	Additive Model
	Control :Case		OR	95%CI	P Value	FDR
CCL11 23Ala>Thr	0.10:0.16	0.781	1.64	1.20-2.25	0.002	0.076
LTC4S (-444)A>C	0.11:0.16	0.523	1.55	1.13-2.12	0.007	0.086
FCER1B 237Glu>Gly	0.12:0.17	0.644	1.49	1.11-2.00	0.009	0.086
TGFB1 (-509)C>T	0.46:0.46	0.174	1.3	1.07-1.59	0.009	0.086
LTA 252A>G	0.39:0.45	0.188	1.29	1.03-1.60	0.024	0.182
CCL11 (-1328)G>A	0.07:0.05	0.176	1.57	1.05-2.66	0.032	0.202
UGB (+38)G>A	0.45:0.40	0.994	1.23	1.00-1.52	0.056	0.304
IL6 (-572)G>C	0.29:0.33	0.858	1.2	0.96-1.50	0.116	0.551
CXCL12 (+800)G>A	0.23:0.2	0.249	1.18	0.92-1.51	0.206	0.842
CCR2 62Val>Ile	0.27:0.25	0.312	0.87	0.68-1.10	0.238	0.842
IL1A (-889)C>T	0.11:0.09	0.975	1.22	0.87-1.72	0.255	0.842
GC 416Glu>Asp	0.34:0.32	0.528	0.88	0.70-1.10	0.268	0.842
VDR 45082 G>A	0.43:0.46	0.075	0.87	0.91-1.39	0.288	0.842
IL4R 75Ile>Val	0.09:0.08	0.545	1.2	0.84-1.72	0.326	0.885
VCAM1 (-1594)T>C	0.15:0.16	0.519	1.13	0.84-1.50	0.424	0.937
NOS3 298Glu>Asp	0.12:0.11	0.739	1.13	0.82-1.56	0.446	0.937
GC 420Thr>Lys	0.27:0.25	0.567	0.92	0.73-1.17	0.493	0.937
CCR5 (-2459)A>G	0.45:0.43	0.369	0.93	0.75-1.16	0.529	0.936
VDR 1Thr>Met	0.06:0.05	0.798	1.12	0.56-1.36	0.54	0.937
ICAM1 56Lys>Met	0.07:0.06	0.176	0.89	0.58-1.37	0.585	0.937
C5 802Val>Ile	0.40:0.41	0.434	1.06	0.86-1.32	0.586	0.937
CTLA4 17Thr>Ala	0.29:0.28	0.354	1.09	0.80-1.49	0.599	0.937
IL13 4045C>T	0.29:0.24	0.699	1.06	0.84-1.34	0.603	0.937
TNF (-308)G>A	0.05:0.05	0.417	1.11	0.73-1.69	0.612	0.937
IL10 (-571)C>A	0.37:0.38	0.296	0.95	0.77-1.18	0.633	0.937
SELP 330Ser>Asn	0.17;0.18	0.99	1.07	0.81-1.40	0.641	0.937
CSF2 117Ile>Thr	0.38:0.39	0.144	0.96	0.78-1.18	0.692	0.971
TNF (-238)G>A	0.06:0.07	0.446	1.09	0.65-1.82	0.752	0.971
ADRB2 27Gln>Glu	0.11:0.12	0.489	1.05	0.76-1.44	0.784	0.971
IL5RA (-80)G>A	0.24:0.24	0.978	0.97	0.76-1.24	0.803	0.971
IL1B (-1418)T>C	0.48:0.47	0.597	0.97	0.79-1.20	0.807	0.971
ADRB2 16Gly>Arg	0.43:0.42	0.468	0.98	0.80-1.21	0.849	0.971
CD14 (-260)C>T	0.38:0.38	0.254	1.02	0.83-1.26	0.864	0.971
NOS2A 231C>T	0.12:0.13	0.966	1.03	075-1.41	0.869	0.971
IL4R 576Gln>Arg	0.47:0.47	0.126	1.01	0.82-1.24	0.92	0.975
TCF7 (-1459)A>T	0.12:0.12	0.089	0.99	0.72-1.36	0.941	0.975
CTLA4 (-318)C>T	0.12:0.11	0.333	1.01	0.80-1.247	0.949	0.975
IL4R 503Ser>Pro	0.16:0.16	0.988	1	0.75-1.32	0.996	0.996
OR was calculated using a reference allele that resulted in an OR>1; FDR =
false discovery rate; Adjusting for age, sex, body mass index

## Sheet: Additional table 3
Additionanl table 3. Association between SNPs and ischemic stroke in hypertensive group (cases=727, controls=816)
SNP Name	MAF	H-W p	Additive Model
	Control :Case		OR	95%CI	P Value	FDR
CCR5 (-2459)A>G	0.43:0.48	0.438	1.23	1.06-1.42	0.007	0.152
CCR2 62Val>Ile	0.23:0.28	0.597	1.26	1.06-1.49	0.008	0.152
CCL11 (-1328)G>A	0.07:0.05	0.314	1.45	1.05-1.99	0.023	0.291
ADRB2 16Gly>Arg	0.41:0.45	0.079	1.16	1.00-1.34	0.057	0.397
IL10 (-571)C>A	0.35:0.33	0.78	1.15	0.98-1.34	0.079	0.397
IL4R 503Ser>Pro	0.15:0.18	0.851	1.19	0.98-1.45	0.081	0.397
VDR 1Thr>Met	0.05:0.06	0.526	1.32	0.96-1.82	0.085	0.397
GC 420Thr>Lys	0.25:0.28	0.165	1.15	0.98-1.36	0.091	0.397
NOS3 298Glu>Asp	0.11:0.09	0.291	1.23	0.97-1.56	0.094	0.397
CD14 (-260)C>T	0.38:0.36	0.089	1.12	0.97-1.31	0.131	0.498
TNF (-238)G>A	0.06:0.05	0.131	1.26	0.89-1.79	0.188	0.633
UGB (+38)G>A	0.42:0.41	0.194	0.91	0.79-1.05	0.2	0.633
ADRB2 27Gln>Glu	0.11:0.12	0.116	1.15	.91-1.45	0.237	0.633
TNF (-308)G>A	0.05:0.05	0.764	0.84	0.62-1.13	0.249	0.633
IL5RA (-80)G>A	0.22:0.24	0.511	1.11	0.93-1.32	0.25	0.633
CSF2 117Ile>Thr	0.40:0.38	0.248	1.08	0.93-1.26	0.296	0.703
GC 416Glu>Asp	0.31:0.33	0.009	1.08	0.92-1.27	0.328	0.733
VCAM1 (-1594)T>C	0.16:0.15	0.047	0.91	0.75-1.11	0.348	0.735
IL1B (-1418)T>C	0.47:0.50	0.89	1.07	0.92-1.23	0.378	0.756
SELP 330Ser>Asn	0.21:0.20	0.162	0.93	0.78-1.11	0.447	0.839
IL6 (-572)G>C	0.32:0.31	0.45	1.06	0.91-1.24	0.464	0.839
ICAM1 56Lys>Met	0.06:0.07	0.578	1.1	0.82-1.48	0.533	0.887
TCF7 (-1459)A>T	0.13:0.12	0.32	1.06	0.86-1.32	0.587	0.887
CTLA4 (-318)C>T	0.17:0.14	0.479	1.04	0.89-1.21	0.651	0.887
CTLA4 17Thr>Ala	0.33:0.32	0.72	1.05	0.85-1.29	0.657	0.887
IL1A (-889)C>T	0.10:0.10	0.351	1.05	0.82-1.35	0.676	0.887
LTC4S (-444)A>C	0.15:0.15	0.339	0.96	0.79-1.17	0.686	0.887
CXCL12 (+800)G>A	0.22:0.22	0.928	0.97	0.81-1.15	0.699	0.887
IL4R 576Gln>Arg	0.49:0.49	0.084	0.97	0.85-1.12	0.713	0.887
CCL11 23Ala>Thr	0.13:0.14	0.866	1.04	0.84-1.28	0.727	0.887
TGFB1 (-509)C>T	0.50:0.50	0.483	1.03	0.89-1.19	0.731	0.887
FCER1B 237Glu>Gly	0.09:0.07	0.759	0.97	0.80-1.18	0.747	0.887
VDR 45082 G>A	0.43:0.45	0.346	1.02	0.88-1.18	0.807	0.918
IL4R 75Ile>Val	0.08:0.08	0.548	0.97	0.74-1.27	0.821	0.918
IL13 4045C>T	0.29:0.28	0.793	1.01	0.86-1.18	0.92	0.996
NOS2A 231C>T	0.14:0.14	0.51	1	0.81-1.23	0.964	0.996
LTA 252A>G	0.42:0.41	0.146	1	0.86-1.16	0.995	0.996
C5 802Val>Ile	0.43:0.43	0.181	1	0.87-1.16	0.996	0.996
OR was calculated using a reference allele that resulted in an OR>1; FDR = false discovery rate;
Adjusting for age, sex, body mass index
